# Supplementary material for: Edible Flower Species as a Promising Source of Specialized Metabolites
Source: Plants (Basel). 2022 Sep 27;11(19):2529. doi: 10.3390/plants11192529 (PMC9570977; doi:10.3390/plants11192529)
Supplement: Supplementary file 1 [file plants-11-02529-s001.zip]

Archive with 1 entries (1 files):
- plants-1921838-supplementary.pdf
